# Supplementary material for: Cone photoreceptor ablation in microglia-deficient larval zebrafish retina elicits a regenerative response alongside a compensatory immune cell response
Source: PLoS One. 2026 Jul 23;21(7):e0344737. doi: 10.1371/journal.pone.0344737 (PMC13395315; doi:10.1371/journal.pone.0344737)
Supplement: S1 File — P-values for statistical analysis of RT-qPCR data pertaining to Fig 6. (XLSX) [file pone.0344737.s006.xlsx]

## Sheet: NOTES
Stats test: 3-way ANOVA
Posthoc: # Estimated marginal means for every unique group (all combinations) emm <- emmeans(model, ~ Genotype * Treatment * Timepoint) # Pairwise comparisons between all combinations pairs(emm, adjust = "tukey")
P-Value less than or =0.05000

## Sheet: il1b
View ANOVA summary table
> summary(model)
Df Sum Sq Mean Sq F value Pr(>F)
Timepoint 2 9.925 4.963 9.391 0.000337 ***
Genotype 1 0.899 0.899 1.701 0.198042
Treatment 1 24.129 24.129 45.658 1.32e-08 ***
Timepoint:Genotype 2 0.610 0.305 0.577 0.565307
Timepoint:Treatment 2 3.885 1.943 3.676 0.032252 *
Genotype:Treatment 1 0.022 0.022 0.041 0.839915
Timepoint:Genotype:Treatment 2 4.254 2.127 4.025 0.023812 *
Residuals 51 26.951 0.528
---
Signif. codes: 0 ‘***’ 0.001 ‘**’ 0.01 ‘*’ 0.05 ‘.’ 0.1 ‘ ’ 1
> # Estimated marginal means for every unique group (all combinations)
> emm <- emmeans(model, ~ Genotype * Treatment * Timepoint)
> # Pairwise comparisons between all combinations
> pairs(emm, adjust = "tukey")
contrast estimate SE df t.ratio p.value
HET DMSO Timepoint24 - MUT DMSO Timepoint24 0.9281 0.488 51 1.903 0.7517
HET DMSO Timepoint24 - HET MTZ Timepoint24 2.2163 0.514 51 4.312 0.0039
HET DMSO Timepoint24 - MUT MTZ Timepoint24 1.3553 0.514 51 2.637 0.2873
HET DMSO Timepoint24 - HET DMSO Timepoint48 0.1846 0.469 51 0.393 1.0000
HET DMSO Timepoint24 - MUT DMSO Timepoint48 -0.5550 0.469 51 -1.183 0.9881
HET DMSO Timepoint24 - HET MTZ Timepoint48 1.6411 0.469 51 3.497 0.0413
HET DMSO Timepoint24 - MUT MTZ Timepoint48 1.5094 0.456 51 3.313 0.0663
HET DMSO Timepoint24 - HET DMSO Timepoint72 1.6630 0.514 51 3.235 0.0803
HET DMSO Timepoint24 - MUT DMSO Timepoint72 1.1873 0.456 51 2.606 0.3036
HET DMSO Timepoint24 - HET MTZ Timepoint72 1.9693 0.488 51 4.038 0.0089
HET DMSO Timepoint24 - MUT MTZ Timepoint72 2.0069 0.488 51 4.115 0.0071
MUT DMSO Timepoint24 - HET MTZ Timepoint24 1.2882 0.488 51 2.642 0.2848
MUT DMSO Timepoint24 - MUT MTZ Timepoint24 0.4272 0.488 51 0.876 0.9991
MUT DMSO Timepoint24 - HET DMSO Timepoint48 -0.7435 0.440 51 -1.689 0.8648
MUT DMSO Timepoint24 - MUT DMSO Timepoint48 -1.4831 0.440 51 -3.369 0.0575
MUT DMSO Timepoint24 - HET MTZ Timepoint48 0.7130 0.440 51 1.620 0.8937
MUT DMSO Timepoint24 - MUT MTZ Timepoint48 0.5813 0.426 51 1.366 0.9649
MUT DMSO Timepoint24 - HET DMSO Timepoint72 0.7348 0.488 51 1.507 0.9318
MUT DMSO Timepoint24 - MUT DMSO Timepoint72 0.2592 0.426 51 0.609 1.0000
MUT DMSO Timepoint24 - HET MTZ Timepoint72 1.0412 0.460 51 2.265 0.5134
MUT DMSO Timepoint24 - MUT MTZ Timepoint72 1.0787 0.460 51 2.346 0.4592
HET MTZ Timepoint24 - MUT MTZ Timepoint24 -0.8609 0.514 51 -1.675 0.8710
HET MTZ Timepoint24 - HET DMSO Timepoint48 -2.0317 0.469 51 -4.330 0.0037
HET MTZ Timepoint24 - MUT DMSO Timepoint48 -2.7713 0.469 51 -5.906 <.0001
HET MTZ Timepoint24 - HET MTZ Timepoint48 -0.5752 0.469 51 -1.226 0.9842
HET MTZ Timepoint24 - MUT MTZ Timepoint48 -0.7069 0.456 51 -1.551 0.9181
HET MTZ Timepoint24 - HET DMSO Timepoint72 -0.5533 0.514 51 -1.076 0.9945
HET MTZ Timepoint24 - MUT DMSO Timepoint72 -1.0290 0.456 51 -2.258 0.5176
HET MTZ Timepoint24 - HET MTZ Timepoint72 -0.2470 0.488 51 -0.506 1.0000
HET MTZ Timepoint24 - MUT MTZ Timepoint72 -0.2094 0.488 51 -0.429 1.0000
MUT MTZ Timepoint24 - HET DMSO Timepoint48 -1.1708 0.469 51 -2.495 0.3662
MUT MTZ Timepoint24 - MUT DMSO Timepoint48 -1.9103 0.469 51 -4.071 0.0081
MUT MTZ Timepoint24 - HET MTZ Timepoint48 0.2857 0.469 51 0.609 1.0000
MUT MTZ Timepoint24 - MUT MTZ Timepoint48 0.1540 0.456 51 0.338 1.0000
MUT MTZ Timepoint24 - HET DMSO Timepoint72 0.3076 0.514 51 0.598 1.0000
MUT MTZ Timepoint24 - MUT DMSO Timepoint72 -0.1681 0.456 51 -0.369 1.0000
MUT MTZ Timepoint24 - HET MTZ Timepoint72 0.6140 0.488 51 1.259 0.9806
MUT MTZ Timepoint24 - MUT MTZ Timepoint72 0.6515 0.488 51 1.336 0.9700
HET DMSO Timepoint48 - MUT DMSO Timepoint48 -0.7396 0.420 51 -1.762 0.8300
HET DMSO Timepoint48 - HET MTZ Timepoint48 1.4565 0.420 51 3.470 0.0443
HET DMSO Timepoint48 - MUT MTZ Timepoint48 1.3248 0.404 51 3.276 0.0727
HET DMSO Timepoint48 - HET DMSO Timepoint72 1.4784 0.469 51 3.151 0.0983
HET DMSO Timepoint48 - MUT DMSO Timepoint72 1.0027 0.404 51 2.479 0.3756
HET DMSO Timepoint48 - HET MTZ Timepoint72 1.7847 0.440 51 4.054 0.0085
HET DMSO Timepoint48 - MUT MTZ Timepoint72 1.8223 0.440 51 4.140 0.0066
MUT DMSO Timepoint48 - HET MTZ Timepoint48 2.1961 0.420 51 5.232 0.0002
MUT DMSO Timepoint48 - MUT MTZ Timepoint48 2.0644 0.404 51 5.104 0.0003
MUT DMSO Timepoint48 - HET DMSO Timepoint72 2.2180 0.469 51 4.727 0.0010
MUT DMSO Timepoint48 - MUT DMSO Timepoint72 1.7423 0.404 51 4.308 0.0039
MUT DMSO Timepoint48 - HET MTZ Timepoint72 2.5243 0.440 51 5.735 <.0001
MUT DMSO Timepoint48 - MUT MTZ Timepoint72 2.5619 0.440 51 5.820 <.0001
HET MTZ Timepoint48 - MUT MTZ Timepoint48 -0.1317 0.404 51 -0.326 1.0000
HET MTZ Timepoint48 - HET DMSO Timepoint72 0.0219 0.469 51 0.047 1.0000
HET MTZ Timepoint48 - MUT DMSO Timepoint72 -0.4538 0.404 51 -1.122 0.9922
HET MTZ Timepoint48 - HET MTZ Timepoint72 0.3282 0.440 51 0.746 0.9998
HET MTZ Timepoint48 - MUT MTZ Timepoint72 0.3658 0.440 51 0.831 0.9994
MUT MTZ Timepoint48 - HET DMSO Timepoint72 0.1536 0.456 51 0.337 1.0000
MUT MTZ Timepoint48 - MUT DMSO Timepoint72 -0.3221 0.389 51 -0.829 0.9995
MUT MTZ Timepoint48 - HET MTZ Timepoint72 0.4599 0.426 51 1.081 0.9943
MUT MTZ Timepoint48 - MUT MTZ Timepoint72 0.4975 0.426 51 1.169 0.9891
HET DMSO Timepoint72 - MUT DMSO Timepoint72 -0.4757 0.456 51 -1.044 0.9957
HET DMSO Timepoint72 - HET MTZ Timepoint72 0.3064 0.488 51 0.628 1.0000
HET DMSO Timepoint72 - MUT MTZ Timepoint72 0.3439 0.488 51 0.705 0.9999
MUT DMSO Timepoint72 - HET MTZ Timepoint72 0.7820 0.426 51 1.837 0.7900
MUT DMSO Timepoint72 - MUT MTZ Timepoint72 0.8196 0.426 51 1.925 0.7382
HET MTZ Timepoint72 - MUT MTZ Timepoint72 0.0375 0.460 51 0.082 1.0000

## Sheet: il6
View ANOVA summary table
> summary(model)
Df Sum Sq Mean Sq F value Pr(>F)
Timepoint 2 10.95 5.474 3.238 0.04798 *
Genotype 1 10.85 10.852 6.418 0.01462 *
Treatment 1 20.56 20.562 12.161 0.00105 **
Timepoint:Genotype 2 16.84 8.418 4.979 0.01084 *
Timepoint:Treatment 2 21.60 10.802 6.388 0.00347 **
Genotype:Treatment 1 7.89 7.888 4.665 0.03580 *
Timepoint:Genotype:Treatment 2 51.28 25.640 15.164 7.87e-06 ***
Residuals 48 81.16 1.691
---
Signif. codes: 0 ‘***’ 0.001 ‘**’ 0.01 ‘*’ 0.05 ‘.’ 0.1 ‘ ’ 1
> # Estimated marginal means for every unique group (all combinations)
> emm <- emmeans(model, ~ Genotype * Treatment * Timepoint)
> # Pairwise comparisons between all combinations
> pairs(emm, adjust = "tukey")
contrast estimate SE df t.ratio p.value
HET DMSO Timepoint24 - MUT DMSO Timepoint24 0.6643 0.950 48 0.700 0.9999
HET DMSO Timepoint24 - HET MTZ Timepoint24 3.2805 0.993 48 3.303 0.0694
HET DMSO Timepoint24 - MUT MTZ Timepoint24 -1.5555 0.993 48 -1.566 0.9127
HET DMSO Timepoint24 - HET DMSO Timepoint48 -1.8577 0.919 48 -2.020 0.6779
HET DMSO Timepoint24 - MUT DMSO Timepoint48 -1.3934 0.919 48 -1.515 0.9289
HET DMSO Timepoint24 - HET MTZ Timepoint48 2.3173 0.919 48 2.520 0.3527
HET DMSO Timepoint24 - MUT MTZ Timepoint48 -0.2021 0.919 48 -0.220 1.0000
HET DMSO Timepoint24 - HET DMSO Timepoint72 0.3623 0.993 48 0.365 1.0000
HET DMSO Timepoint24 - MUT DMSO Timepoint72 -0.9042 0.897 48 -1.008 0.9968
HET DMSO Timepoint24 - HET MTZ Timepoint72 -1.3785 0.950 48 -1.452 0.9462
HET DMSO Timepoint24 - MUT MTZ Timepoint72 1.0884 0.993 48 1.096 0.9935
MUT DMSO Timepoint24 - HET MTZ Timepoint24 2.6162 0.872 48 2.999 0.1405
MUT DMSO Timepoint24 - MUT MTZ Timepoint24 -2.2198 0.872 48 -2.545 0.3387
MUT DMSO Timepoint24 - HET DMSO Timepoint48 -2.5220 0.787 48 -3.203 0.0884
MUT DMSO Timepoint24 - MUT DMSO Timepoint48 -2.0577 0.787 48 -2.613 0.3011
MUT DMSO Timepoint24 - HET MTZ Timepoint48 1.6530 0.787 48 2.099 0.6255
MUT DMSO Timepoint24 - MUT MTZ Timepoint48 -0.8664 0.787 48 -1.100 0.9933
MUT DMSO Timepoint24 - HET DMSO Timepoint72 -0.3020 0.872 48 -0.346 1.0000
MUT DMSO Timepoint24 - MUT DMSO Timepoint72 -1.5685 0.761 48 -2.060 0.6518
MUT DMSO Timepoint24 - HET MTZ Timepoint72 -2.0428 0.822 48 -2.484 0.3740
MUT DMSO Timepoint24 - MUT MTZ Timepoint72 0.4241 0.872 48 0.486 1.0000
HET MTZ Timepoint24 - MUT MTZ Timepoint24 -4.8360 0.919 48 -5.259 0.0002
HET MTZ Timepoint24 - HET DMSO Timepoint48 -5.1382 0.839 48 -6.122 <.0001
HET MTZ Timepoint24 - MUT DMSO Timepoint48 -4.6738 0.839 48 -5.568 0.0001
HET MTZ Timepoint24 - HET MTZ Timepoint48 -0.9631 0.839 48 -1.147 0.9905
HET MTZ Timepoint24 - MUT MTZ Timepoint48 -3.4826 0.839 48 -4.149 0.0068
HET MTZ Timepoint24 - HET DMSO Timepoint72 -2.9181 0.919 48 -3.174 0.0947
HET MTZ Timepoint24 - MUT DMSO Timepoint72 -4.1847 0.815 48 -5.134 0.0003
HET MTZ Timepoint24 - HET MTZ Timepoint72 -4.6590 0.872 48 -5.341 0.0001
HET MTZ Timepoint24 - MUT MTZ Timepoint72 -2.1921 0.919 48 -2.384 0.4357
MUT MTZ Timepoint24 - HET DMSO Timepoint48 -0.3022 0.839 48 -0.360 1.0000
MUT MTZ Timepoint24 - MUT DMSO Timepoint48 0.1621 0.839 48 0.193 1.0000
MUT MTZ Timepoint24 - HET MTZ Timepoint48 3.8728 0.839 48 4.614 0.0016
MUT MTZ Timepoint24 - MUT MTZ Timepoint48 1.3534 0.839 48 1.612 0.8960
MUT MTZ Timepoint24 - HET DMSO Timepoint72 1.9178 0.919 48 2.086 0.6347
MUT MTZ Timepoint24 - MUT DMSO Timepoint72 0.6513 0.815 48 0.799 0.9996
MUT MTZ Timepoint24 - HET MTZ Timepoint72 0.1770 0.872 48 0.203 1.0000
MUT MTZ Timepoint24 - MUT MTZ Timepoint72 2.6439 0.919 48 2.875 0.1827
HET DMSO Timepoint48 - MUT DMSO Timepoint48 0.4643 0.751 48 0.618 1.0000
HET DMSO Timepoint48 - HET MTZ Timepoint48 4.1750 0.751 48 5.561 0.0001
HET DMSO Timepoint48 - MUT MTZ Timepoint48 1.6556 0.751 48 2.205 0.5540
HET DMSO Timepoint48 - HET DMSO Timepoint72 2.2200 0.839 48 2.645 0.2847
HET DMSO Timepoint48 - MUT DMSO Timepoint72 0.9535 0.723 48 1.318 0.9726
HET DMSO Timepoint48 - HET MTZ Timepoint72 0.4792 0.787 48 0.609 1.0000
HET DMSO Timepoint48 - MUT MTZ Timepoint72 2.9461 0.839 48 3.510 0.0411
MUT DMSO Timepoint48 - HET MTZ Timepoint48 3.7107 0.751 48 4.943 0.0006
MUT DMSO Timepoint48 - MUT MTZ Timepoint48 1.1913 0.751 48 1.587 0.9054
MUT DMSO Timepoint48 - HET DMSO Timepoint72 1.7557 0.839 48 2.092 0.6307
MUT DMSO Timepoint48 - MUT DMSO Timepoint72 0.4892 0.723 48 0.676 0.9999
MUT DMSO Timepoint48 - HET MTZ Timepoint72 0.0149 0.787 48 0.019 1.0000
MUT DMSO Timepoint48 - MUT MTZ Timepoint72 2.4817 0.839 48 2.957 0.1540
HET MTZ Timepoint48 - MUT MTZ Timepoint48 -2.5194 0.751 48 -3.356 0.0609
HET MTZ Timepoint48 - HET DMSO Timepoint72 -1.9550 0.839 48 -2.329 0.4713
HET MTZ Timepoint48 - MUT DMSO Timepoint72 -3.2215 0.723 48 -4.453 0.0027
HET MTZ Timepoint48 - HET MTZ Timepoint72 -3.6958 0.787 48 -4.694 0.0012
HET MTZ Timepoint48 - MUT MTZ Timepoint72 -1.2290 0.839 48 -1.464 0.9431
MUT MTZ Timepoint48 - HET DMSO Timepoint72 0.5644 0.839 48 0.672 0.9999
MUT MTZ Timepoint48 - MUT DMSO Timepoint72 -0.7021 0.723 48 -0.971 0.9977
MUT MTZ Timepoint48 - HET MTZ Timepoint72 -1.1764 0.787 48 -1.494 0.9351
MUT MTZ Timepoint48 - MUT MTZ Timepoint72 1.2905 0.839 48 1.537 0.9221
HET DMSO Timepoint72 - MUT DMSO Timepoint72 -1.2665 0.815 48 -1.554 0.9168
HET DMSO Timepoint72 - HET MTZ Timepoint72 -1.7408 0.872 48 -1.996 0.6938
HET DMSO Timepoint72 - MUT MTZ Timepoint72 0.7260 0.919 48 0.790 0.9996
MUT DMSO Timepoint72 - HET MTZ Timepoint72 -0.4743 0.761 48 -0.623 1.0000
MUT DMSO Timepoint72 - MUT MTZ Timepoint72 1.9926 0.815 48 2.445 0.3977
HET MTZ Timepoint72 - MUT MTZ Timepoint72 2.4669 0.872 48 2.828 0.2011

## Sheet: tnfb
View ANOVA summary table
> summary(model)
Df Sum Sq Mean Sq F value Pr(>F)
Timepoint 2 32.19 16.10 3.646 0.03204 *
Genotype 1 5.83 5.83 1.320 0.25516
Treatment 1 35.15 35.15 7.962 0.00647 **
Timepoint:Genotype 2 2.21 1.11 0.250 0.77931
Timepoint:Treatment 2 28.76 14.38 3.257 0.04542 *
Genotype:Treatment 1 14.31 14.31 3.241 0.07685 .
Timepoint:Genotype:Treatment 2 26.85 13.42 3.040 0.05526 .
Residuals 60 264.91 4.42
---
Signif. codes: 0 ‘***’ 0.001 ‘**’ 0.01 ‘*’ 0.05 ‘.’ 0.1 ‘ ’ 1
> # Estimated marginal means for every unique group (all combinations)
> emm <- emmeans(model, ~ Genotype * Treatment * Timepoint)
> # Pairwise comparisons between all combinations
> pairs(emm, adjust = "tukey")
contrast estimate SE df t.ratio p.value
HET DMSO Timepoint24 - MUT DMSO Timepoint24 1.5721 1.12 60 1.400 0.9591
HET DMSO Timepoint24 - HET MTZ Timepoint24 1.5496 1.09 60 1.425 0.9538
HET DMSO Timepoint24 - MUT MTZ Timepoint24 -0.1392 1.09 60 -0.128 1.0000
HET DMSO Timepoint24 - HET DMSO Timepoint48 1.8968 1.17 60 1.623 0.8938
HET DMSO Timepoint24 - MUT DMSO Timepoint48 0.3010 1.17 60 0.257 1.0000
HET DMSO Timepoint24 - HET MTZ Timepoint48 3.6392 1.23 60 2.958 0.1475
HET DMSO Timepoint24 - MUT MTZ Timepoint48 3.9390 1.23 60 3.202 0.0832
HET DMSO Timepoint24 - HET DMSO Timepoint72 -0.0912 1.17 60 -0.078 1.0000
HET DMSO Timepoint24 - MUT DMSO Timepoint72 0.5772 1.23 60 0.469 1.0000
HET DMSO Timepoint24 - HET MTZ Timepoint72 3.7691 1.23 60 3.063 0.1159
HET DMSO Timepoint24 - MUT MTZ Timepoint72 0.7773 1.32 60 0.590 1.0000
MUT DMSO Timepoint24 - HET MTZ Timepoint24 -0.0226 1.09 60 -0.021 1.0000
MUT DMSO Timepoint24 - MUT MTZ Timepoint24 -1.7114 1.09 60 -1.574 0.9117
MUT DMSO Timepoint24 - HET DMSO Timepoint48 0.3247 1.17 60 0.278 1.0000
MUT DMSO Timepoint24 - MUT DMSO Timepoint48 -1.2711 1.17 60 -1.087 0.9942
MUT DMSO Timepoint24 - HET MTZ Timepoint48 2.0671 1.23 60 1.680 0.8700
MUT DMSO Timepoint24 - MUT MTZ Timepoint48 2.3668 1.23 60 1.924 0.7400
MUT DMSO Timepoint24 - HET DMSO Timepoint72 -1.6633 1.17 60 -1.423 0.9542
MUT DMSO Timepoint24 - MUT DMSO Timepoint72 -0.9950 1.23 60 -0.809 0.9996
MUT DMSO Timepoint24 - HET MTZ Timepoint72 2.1970 1.23 60 1.786 0.8191
MUT DMSO Timepoint24 - MUT MTZ Timepoint72 -0.7948 1.32 60 -0.603 1.0000
HET MTZ Timepoint24 - MUT MTZ Timepoint24 -1.6888 1.05 60 -1.607 0.8996
HET MTZ Timepoint24 - HET DMSO Timepoint48 0.3473 1.13 60 0.306 1.0000
HET MTZ Timepoint24 - MUT DMSO Timepoint48 -1.2486 1.13 60 -1.100 0.9936
HET MTZ Timepoint24 - HET MTZ Timepoint48 2.0896 1.20 60 1.744 0.8401
HET MTZ Timepoint24 - MUT MTZ Timepoint48 2.3894 1.20 60 1.995 0.6950
HET MTZ Timepoint24 - HET DMSO Timepoint72 -1.6408 1.13 60 -1.446 0.9489
HET MTZ Timepoint24 - MUT DMSO Timepoint72 -0.9724 1.20 60 -0.812 0.9996
HET MTZ Timepoint24 - HET MTZ Timepoint72 2.2196 1.20 60 1.853 0.7821
HET MTZ Timepoint24 - MUT MTZ Timepoint72 -0.7722 1.29 60 -0.600 1.0000
MUT MTZ Timepoint24 - HET DMSO Timepoint48 2.0361 1.13 60 1.794 0.8146
MUT MTZ Timepoint24 - MUT DMSO Timepoint48 0.4402 1.13 60 0.388 1.0000
MUT MTZ Timepoint24 - HET MTZ Timepoint48 3.7784 1.20 60 3.154 0.0934
MUT MTZ Timepoint24 - MUT MTZ Timepoint48 4.0782 1.20 60 3.405 0.0494
MUT MTZ Timepoint24 - HET DMSO Timepoint72 0.0480 1.13 60 0.042 1.0000
MUT MTZ Timepoint24 - MUT DMSO Timepoint72 0.7164 1.20 60 0.598 1.0000
MUT MTZ Timepoint24 - HET MTZ Timepoint72 3.9084 1.20 60 3.263 0.0714
MUT MTZ Timepoint24 - MUT MTZ Timepoint72 0.9166 1.29 60 0.712 0.9999
HET DMSO Timepoint48 - MUT DMSO Timepoint48 -1.5959 1.21 60 -1.315 0.9738
HET DMSO Timepoint48 - HET MTZ Timepoint48 1.7423 1.27 60 1.369 0.9650
HET DMSO Timepoint48 - MUT MTZ Timepoint48 2.0421 1.27 60 1.605 0.9005
HET DMSO Timepoint48 - HET DMSO Timepoint72 -1.9880 1.21 60 -1.639 0.8874
HET DMSO Timepoint48 - MUT DMSO Timepoint72 -1.3197 1.27 60 -1.037 0.9961
HET DMSO Timepoint48 - HET MTZ Timepoint72 1.8723 1.27 60 1.472 0.9426
HET DMSO Timepoint48 - MUT MTZ Timepoint72 -1.1195 1.36 60 -0.825 0.9995
MUT DMSO Timepoint48 - HET MTZ Timepoint48 3.3382 1.27 60 2.624 0.2902
MUT DMSO Timepoint48 - MUT MTZ Timepoint48 3.6380 1.27 60 2.859 0.1826
MUT DMSO Timepoint48 - HET DMSO Timepoint72 -0.3922 1.21 60 -0.323 1.0000
MUT DMSO Timepoint48 - MUT DMSO Timepoint72 0.2762 1.27 60 0.217 1.0000
MUT DMSO Timepoint48 - HET MTZ Timepoint72 3.4681 1.27 60 2.726 0.2394
MUT DMSO Timepoint48 - MUT MTZ Timepoint72 0.4763 1.36 60 0.351 1.0000
HET MTZ Timepoint48 - MUT MTZ Timepoint48 0.2998 1.33 60 0.226 1.0000
HET MTZ Timepoint48 - HET DMSO Timepoint72 -3.7304 1.27 60 -2.932 0.1562
HET MTZ Timepoint48 - MUT DMSO Timepoint72 -3.0620 1.33 60 -2.304 0.4851
HET MTZ Timepoint48 - HET MTZ Timepoint72 0.1300 1.33 60 0.098 1.0000
HET MTZ Timepoint48 - MUT MTZ Timepoint72 -2.8619 1.41 60 -2.030 0.6715
MUT MTZ Timepoint48 - HET DMSO Timepoint72 -4.0302 1.27 60 -3.167 0.0905
MUT MTZ Timepoint48 - MUT DMSO Timepoint72 -3.3618 1.33 60 -2.530 0.3424
MUT MTZ Timepoint48 - HET MTZ Timepoint72 -0.1698 1.33 60 -0.128 1.0000
MUT MTZ Timepoint48 - MUT MTZ Timepoint72 -3.1616 1.41 60 -2.243 0.5266
HET DMSO Timepoint72 - MUT DMSO Timepoint72 0.6684 1.27 60 0.525 1.0000
HET DMSO Timepoint72 - HET MTZ Timepoint72 3.8603 1.27 60 3.034 0.1241
HET DMSO Timepoint72 - MUT MTZ Timepoint72 0.8685 1.36 60 0.640 1.0000
MUT DMSO Timepoint72 - HET MTZ Timepoint72 3.1920 1.33 60 2.402 0.4208
MUT DMSO Timepoint72 - MUT MTZ Timepoint72 0.2002 1.41 60 0.142 1.0000
HET MTZ Timepoint72 - MUT MTZ Timepoint72 -2.9918 1.41 60 -2.123 0.6093

## Sheet: gfap
View ANOVA summary table
> summary(model)
Df Sum Sq Mean Sq F value Pr(>F)
Timepoint 2 0.44 0.22 0.348 0.70812
Genotype 1 6.36 6.36 9.941 0.00273 **
Treatment 1 126.95 126.95 198.554 < 2e-16 ***
Timepoint:Genotype 2 1.73 0.87 1.354 0.26753
Timepoint:Treatment 2 1.98 0.99 1.550 0.22220
Genotype:Treatment 1 1.95 1.95 3.057 0.08652 .
Timepoint:Genotype:Treatment 2 2.93 1.47 2.294 0.11142
Residuals 50 31.97 0.64
---
Signif. codes: 0 ‘***’ 0.001 ‘**’ 0.01 ‘*’ 0.05 ‘.’ 0.1 ‘ ’ 1
> # Estimated marginal means for every unique group (all combinations)
> emm <- emmeans(model, ~ Genotype * Treatment * Timepoint)
> # Pairwise comparisons between all combinations
> pairs(emm, adjust = "tukey")
contrast estimate SE df t.ratio p.value
HET DMSO Timepoint24 - MUT DMSO Timepoint24 1.7212 0.894 50 1.925 0.7382
HET DMSO Timepoint24 - HET MTZ Timepoint24 3.9351 0.565 50 6.960 <.0001
HET DMSO Timepoint24 - MUT MTZ Timepoint24 2.8926 0.565 50 5.116 0.0003
HET DMSO Timepoint24 - HET DMSO Timepoint48 0.4657 0.490 50 0.951 0.9981
HET DMSO Timepoint24 - MUT DMSO Timepoint48 1.2469 0.536 50 2.325 0.4737
HET DMSO Timepoint24 - HET MTZ Timepoint48 2.9891 0.536 50 5.573 0.0001
HET DMSO Timepoint24 - MUT MTZ Timepoint48 3.6377 0.501 50 7.258 <.0001
HET DMSO Timepoint24 - HET DMSO Timepoint72 0.2633 0.516 50 0.510 1.0000
HET DMSO Timepoint24 - MUT DMSO Timepoint72 0.5878 0.516 50 1.139 0.9911
HET DMSO Timepoint24 - HET MTZ Timepoint72 3.7795 0.516 50 7.323 <.0001
HET DMSO Timepoint24 - MUT MTZ Timepoint72 3.5286 0.516 50 6.836 <.0001
MUT DMSO Timepoint24 - HET MTZ Timepoint24 2.2139 0.894 50 2.476 0.3777
MUT DMSO Timepoint24 - MUT MTZ Timepoint24 1.1714 0.894 50 1.310 0.9739
MUT DMSO Timepoint24 - HET DMSO Timepoint48 -1.2555 0.848 50 -1.480 0.9391
MUT DMSO Timepoint24 - MUT DMSO Timepoint48 -0.4743 0.876 50 -0.541 1.0000
MUT DMSO Timepoint24 - HET MTZ Timepoint48 1.2679 0.876 50 1.448 0.9475
MUT DMSO Timepoint24 - MUT MTZ Timepoint48 1.9165 0.855 50 2.242 0.5289
MUT DMSO Timepoint24 - HET DMSO Timepoint72 -1.4579 0.864 50 -1.688 0.8651
MUT DMSO Timepoint24 - MUT DMSO Timepoint72 -1.1333 0.864 50 -1.312 0.9736
MUT DMSO Timepoint24 - HET MTZ Timepoint72 2.0584 0.864 50 2.383 0.4356
MUT DMSO Timepoint24 - MUT MTZ Timepoint72 1.8074 0.864 50 2.093 0.6300
HET MTZ Timepoint24 - MUT MTZ Timepoint24 -1.0425 0.565 50 -1.844 0.7862
HET MTZ Timepoint24 - HET DMSO Timepoint48 -3.4694 0.490 50 -7.085 <.0001
HET MTZ Timepoint24 - MUT DMSO Timepoint48 -2.6881 0.536 50 -5.012 0.0004
HET MTZ Timepoint24 - HET MTZ Timepoint48 -0.9459 0.536 50 -1.763 0.8292
HET MTZ Timepoint24 - MUT MTZ Timepoint48 -0.2974 0.501 50 -0.593 1.0000
HET MTZ Timepoint24 - HET DMSO Timepoint72 -3.6718 0.516 50 -7.114 <.0001
HET MTZ Timepoint24 - MUT DMSO Timepoint72 -3.3472 0.516 50 -6.485 <.0001
HET MTZ Timepoint24 - HET MTZ Timepoint72 -0.1555 0.516 50 -0.301 1.0000
HET MTZ Timepoint24 - MUT MTZ Timepoint72 -0.4065 0.516 50 -0.788 0.9997
MUT MTZ Timepoint24 - HET DMSO Timepoint48 -2.4269 0.490 50 -4.956 0.0005
MUT MTZ Timepoint24 - MUT DMSO Timepoint48 -1.6457 0.536 50 -3.068 0.1195
MUT MTZ Timepoint24 - HET MTZ Timepoint48 0.0965 0.536 50 0.180 1.0000
MUT MTZ Timepoint24 - MUT MTZ Timepoint48 0.7451 0.501 50 1.487 0.9374
MUT MTZ Timepoint24 - HET DMSO Timepoint72 -2.6293 0.516 50 -5.094 0.0003
MUT MTZ Timepoint24 - MUT DMSO Timepoint72 -2.3048 0.516 50 -4.465 0.0024
MUT MTZ Timepoint24 - HET MTZ Timepoint72 0.8870 0.516 50 1.718 0.8512
MUT MTZ Timepoint24 - MUT MTZ Timepoint72 0.6360 0.516 50 1.232 0.9835
HET DMSO Timepoint48 - MUT DMSO Timepoint48 0.7812 0.456 50 1.714 0.8534
HET DMSO Timepoint48 - HET MTZ Timepoint48 2.5234 0.456 50 5.536 0.0001
HET DMSO Timepoint48 - MUT MTZ Timepoint48 3.1720 0.414 50 7.665 <.0001
HET DMSO Timepoint48 - HET DMSO Timepoint72 -0.2024 0.432 50 -0.469 1.0000
HET DMSO Timepoint48 - MUT DMSO Timepoint72 0.1221 0.432 50 0.283 1.0000
HET DMSO Timepoint48 - HET MTZ Timepoint72 3.3138 0.432 50 7.674 <.0001
HET DMSO Timepoint48 - MUT MTZ Timepoint72 3.0629 0.432 50 7.093 <.0001
MUT DMSO Timepoint48 - HET MTZ Timepoint48 1.7422 0.506 50 3.445 0.0477
MUT DMSO Timepoint48 - MUT MTZ Timepoint48 2.3907 0.468 50 5.106 0.0003
MUT DMSO Timepoint48 - HET DMSO Timepoint72 -0.9836 0.484 50 -2.032 0.6706
MUT DMSO Timepoint48 - MUT DMSO Timepoint72 -0.6591 0.484 50 -1.361 0.9656
MUT DMSO Timepoint48 - HET MTZ Timepoint72 2.5326 0.484 50 5.231 0.0002
MUT DMSO Timepoint48 - MUT MTZ Timepoint72 2.2816 0.484 50 4.712 0.0011
HET MTZ Timepoint48 - MUT MTZ Timepoint48 0.6485 0.468 50 1.385 0.9611
HET MTZ Timepoint48 - HET DMSO Timepoint72 -2.7258 0.484 50 -5.630 <.0001
HET MTZ Timepoint48 - MUT DMSO Timepoint72 -2.4013 0.484 50 -4.959 0.0005
HET MTZ Timepoint48 - HET MTZ Timepoint72 0.7904 0.484 50 1.632 0.8885
HET MTZ Timepoint48 - MUT MTZ Timepoint72 0.5394 0.484 50 1.114 0.9926
MUT MTZ Timepoint48 - HET DMSO Timepoint72 -3.3744 0.445 50 -7.585 <.0001
MUT MTZ Timepoint48 - MUT DMSO Timepoint72 -3.0498 0.445 50 -6.856 <.0001
MUT MTZ Timepoint48 - HET MTZ Timepoint72 0.1419 0.445 50 0.319 1.0000
MUT MTZ Timepoint48 - MUT MTZ Timepoint72 -0.1091 0.445 50 -0.245 1.0000
HET DMSO Timepoint72 - MUT DMSO Timepoint72 0.3245 0.462 50 0.703 0.9999
HET DMSO Timepoint72 - HET MTZ Timepoint72 3.5163 0.462 50 7.617 <.0001
HET DMSO Timepoint72 - MUT MTZ Timepoint72 3.2653 0.462 50 7.073 <.0001
MUT DMSO Timepoint72 - HET MTZ Timepoint72 3.1917 0.462 50 6.914 <.0001
MUT DMSO Timepoint72 - MUT MTZ Timepoint72 2.9407 0.462 50 6.370 <.0001
HET MTZ Timepoint72 - MUT MTZ Timepoint72 -0.2510 0.462 50 -0.544 1.0000

## Sheet: mmp9
View ANOVA summary table
> summary(model)
Df Sum Sq Mean Sq F value Pr(>F)
Timepoint 2 336.6 168.32 88.697 < 2e-16 ***
Genotype 1 13.3 13.25 6.985 0.010736 *
Treatment 1 26.9 26.90 14.175 0.000413 ***
Timepoint:Genotype 2 3.3 1.63 0.857 0.430116
Timepoint:Treatment 2 15.2 7.58 3.995 0.024094 *
Genotype:Treatment 1 2.2 2.18 1.151 0.288086
Timepoint:Genotype:Treatment 2 8.1 4.05 2.136 0.128021
Residuals 54 102.5 1.90
---
Signif. codes: 0 ‘***’ 0.001 ‘**’ 0.01 ‘*’ 0.05 ‘.’ 0.1 ‘ ’ 1
> # Estimated marginal means for every unique group (all combinations)
> emm <- emmeans(model, ~ Genotype * Treatment * Timepoint)
> # Pairwise comparisons between all combinations
> pairs(emm, adjust = "tukey")
contrast estimate SE df t.ratio p.value
HET DMSO Timepoint24 - MUT DMSO Timepoint24 1.9712 0.795 54 2.478 0.3749
HET DMSO Timepoint24 - HET MTZ Timepoint24 1.2684 0.795 54 1.595 0.9035
HET DMSO Timepoint24 - MUT MTZ Timepoint24 0.6099 0.834 54 0.731 0.9998
HET DMSO Timepoint24 - HET DMSO Timepoint48 4.6775 0.744 54 6.287 <.0001
HET DMSO Timepoint24 - MUT DMSO Timepoint48 5.8368 0.834 54 6.997 <.0001
HET DMSO Timepoint24 - HET MTZ Timepoint48 6.0058 0.834 54 7.200 <.0001
HET DMSO Timepoint24 - MUT MTZ Timepoint48 7.7106 0.834 54 9.244 <.0001
HET DMSO Timepoint24 - HET DMSO Timepoint72 4.3060 0.795 54 5.414 0.0001
HET DMSO Timepoint24 - MUT DMSO Timepoint72 4.6466 0.834 54 5.570 <.0001
HET DMSO Timepoint24 - HET MTZ Timepoint72 6.6311 0.834 54 7.949 <.0001
HET DMSO Timepoint24 - MUT MTZ Timepoint72 7.0015 0.889 54 7.874 <.0001
MUT DMSO Timepoint24 - HET MTZ Timepoint24 -0.7027 0.795 54 -0.884 0.9990
MUT DMSO Timepoint24 - MUT MTZ Timepoint24 -1.3613 0.834 54 -1.632 0.8893
MUT DMSO Timepoint24 - HET DMSO Timepoint48 2.7063 0.744 54 3.638 0.0274
MUT DMSO Timepoint24 - MUT DMSO Timepoint48 3.8656 0.834 54 4.634 0.0013
MUT DMSO Timepoint24 - HET MTZ Timepoint48 4.0346 0.834 54 4.837 0.0006
MUT DMSO Timepoint24 - MUT MTZ Timepoint48 5.7394 0.834 54 6.880 <.0001
MUT DMSO Timepoint24 - HET DMSO Timepoint72 2.3349 0.795 54 2.936 0.1576
MUT DMSO Timepoint24 - MUT DMSO Timepoint72 2.6754 0.834 54 3.207 0.0844
MUT DMSO Timepoint24 - HET MTZ Timepoint72 4.6599 0.834 54 5.586 <.0001
MUT DMSO Timepoint24 - MUT MTZ Timepoint72 5.0303 0.889 54 5.657 <.0001
HET MTZ Timepoint24 - MUT MTZ Timepoint24 -0.6586 0.834 54 -0.789 0.9997
HET MTZ Timepoint24 - HET DMSO Timepoint48 3.4090 0.744 54 4.582 0.0015
HET MTZ Timepoint24 - MUT DMSO Timepoint48 4.5684 0.834 54 5.477 0.0001
HET MTZ Timepoint24 - HET MTZ Timepoint48 4.7374 0.834 54 5.679 <.0001
HET MTZ Timepoint24 - MUT MTZ Timepoint48 6.4421 0.834 54 7.723 <.0001
HET MTZ Timepoint24 - HET DMSO Timepoint72 3.0376 0.795 54 3.819 0.0164
HET MTZ Timepoint24 - MUT DMSO Timepoint72 3.3781 0.834 54 4.050 0.0082
HET MTZ Timepoint24 - HET MTZ Timepoint72 5.3627 0.834 54 6.429 <.0001
HET MTZ Timepoint24 - MUT MTZ Timepoint72 5.7331 0.889 54 6.447 <.0001
MUT MTZ Timepoint24 - HET DMSO Timepoint48 4.0676 0.785 54 5.179 0.0002
MUT MTZ Timepoint24 - MUT DMSO Timepoint48 5.2269 0.871 54 5.999 <.0001
MUT MTZ Timepoint24 - HET MTZ Timepoint48 5.3959 0.871 54 6.193 <.0001
MUT MTZ Timepoint24 - MUT MTZ Timepoint48 7.1007 0.871 54 8.150 <.0001
MUT MTZ Timepoint24 - HET DMSO Timepoint72 3.6962 0.834 54 4.431 0.0025
MUT MTZ Timepoint24 - MUT DMSO Timepoint72 4.0367 0.871 54 4.633 0.0013
MUT MTZ Timepoint24 - HET MTZ Timepoint72 6.0212 0.871 54 6.911 <.0001
MUT MTZ Timepoint24 - MUT MTZ Timepoint72 6.3916 0.924 54 6.917 <.0001
HET DMSO Timepoint48 - MUT DMSO Timepoint48 1.1593 0.785 54 1.476 0.9407
HET DMSO Timepoint48 - HET MTZ Timepoint48 1.3284 0.785 54 1.691 0.8642
HET DMSO Timepoint48 - MUT MTZ Timepoint48 3.0331 0.785 54 3.862 0.0144
HET DMSO Timepoint48 - HET DMSO Timepoint72 -0.3714 0.744 54 -0.499 1.0000
HET DMSO Timepoint48 - MUT DMSO Timepoint72 -0.0309 0.785 54 -0.039 1.0000
HET DMSO Timepoint48 - HET MTZ Timepoint72 1.9536 0.785 54 2.488 0.3694
HET DMSO Timepoint48 - MUT MTZ Timepoint72 2.3240 0.844 54 2.755 0.2287
MUT DMSO Timepoint48 - HET MTZ Timepoint48 0.1690 0.871 54 0.194 1.0000
MUT DMSO Timepoint48 - MUT MTZ Timepoint48 1.8738 0.871 54 2.151 0.5905
MUT DMSO Timepoint48 - HET DMSO Timepoint72 -1.5308 0.834 54 -1.835 0.7916
MUT DMSO Timepoint48 - MUT DMSO Timepoint72 -1.1902 0.871 54 -1.366 0.9651
MUT DMSO Timepoint48 - HET MTZ Timepoint72 0.7943 0.871 54 0.912 0.9987
MUT DMSO Timepoint48 - MUT MTZ Timepoint72 1.1647 0.924 54 1.260 0.9807
HET MTZ Timepoint48 - MUT MTZ Timepoint48 1.7047 0.871 54 1.957 0.7190
HET MTZ Timepoint48 - HET DMSO Timepoint72 -1.6998 0.834 54 -2.038 0.6666
HET MTZ Timepoint48 - MUT DMSO Timepoint72 -1.3592 0.871 54 -1.560 0.9156
HET MTZ Timepoint48 - HET MTZ Timepoint72 0.6253 0.871 54 0.718 0.9999
HET MTZ Timepoint48 - MUT MTZ Timepoint72 0.9957 0.924 54 1.077 0.9945
MUT MTZ Timepoint48 - HET DMSO Timepoint72 -3.4045 0.834 54 -4.081 0.0075
MUT MTZ Timepoint48 - MUT DMSO Timepoint72 -3.0640 0.871 54 -3.517 0.0382
MUT MTZ Timepoint48 - HET MTZ Timepoint72 -1.0795 0.871 54 -1.239 0.9830
MUT MTZ Timepoint48 - MUT MTZ Timepoint72 -0.7091 0.924 54 -0.767 0.9997
HET DMSO Timepoint72 - MUT DMSO Timepoint72 0.3405 0.834 54 0.408 1.0000
HET DMSO Timepoint72 - HET MTZ Timepoint72 2.3251 0.834 54 2.787 0.2146
HET DMSO Timepoint72 - MUT MTZ Timepoint72 2.6955 0.889 54 3.031 0.1276
MUT DMSO Timepoint72 - HET MTZ Timepoint72 1.9845 0.871 54 2.278 0.5040
MUT DMSO Timepoint72 - MUT MTZ Timepoint72 2.3549 0.924 54 2.548 0.3339
HET MTZ Timepoint72 - MUT MTZ Timepoint72 0.3704 0.924 54 0.401 1.0000

## Sheet: ascl1a
# View ANOVA summary table
> summary(model)
Df Sum Sq Mean Sq F value Pr(>F)
Timepoint 2 3.395 1.698 4.480 0.0162 *
Genotype 1 0.800 0.800 2.110 0.1525
Treatment 1 13.368 13.368 35.281 2.71e-07 ***
Timepoint:Genotype 2 2.062 1.031 2.720 0.0756 .
Timepoint:Treatment 2 1.043 0.522 1.376 0.2619
Genotype:Treatment 1 0.004 0.004 0.010 0.9203
Timepoint:Genotype:Treatment 2 1.055 0.527 1.392 0.2580
Residuals 50 18.946 0.379
---
Signif. codes: 0 ‘***’ 0.001 ‘**’ 0.01 ‘*’ 0.05 ‘.’ 0.1 ‘ ’ 1
# Estimated marginal means for every unique group (all combinations)
> emm <- emmeans(model, ~ Genotype * Treatment * Timepoint)
> # Pairwise comparisons between all combinations
> pairs(emm, adjust = "tukey")
contrast estimate SE df t.ratio p.value
HET DMSO Timepoint24 - MUT DMSO Timepoint24 0.4367 0.688 50 0.634 1.0000
HET DMSO Timepoint24 - HET MTZ Timepoint24 1.4274 0.435 50 3.279 0.0725
HET DMSO Timepoint24 - MUT MTZ Timepoint24 0.8874 0.435 50 2.039 0.6658
HET DMSO Timepoint24 - HET DMSO Timepoint48 -0.1821 0.377 50 -0.483 1.0000
HET DMSO Timepoint24 - MUT DMSO Timepoint48 0.0554 0.413 50 0.134 1.0000
HET DMSO Timepoint24 - HET MTZ Timepoint48 0.7003 0.413 50 1.696 0.8615
HET DMSO Timepoint24 - MUT MTZ Timepoint48 1.4723 0.386 50 3.816 0.0174
HET DMSO Timepoint24 - HET DMSO Timepoint72 -0.1116 0.397 50 -0.281 1.0000
HET DMSO Timepoint24 - MUT DMSO Timepoint72 -0.2050 0.397 50 -0.516 1.0000
HET DMSO Timepoint24 - HET MTZ Timepoint72 0.6117 0.397 50 1.540 0.9218
HET DMSO Timepoint24 - MUT MTZ Timepoint72 0.2788 0.397 50 0.702 0.9999
MUT DMSO Timepoint24 - HET MTZ Timepoint24 0.9907 0.688 50 1.440 0.9494
MUT DMSO Timepoint24 - MUT MTZ Timepoint24 0.4508 0.688 50 0.655 0.9999
MUT DMSO Timepoint24 - HET DMSO Timepoint48 -0.6188 0.653 50 -0.948 0.9981
MUT DMSO Timepoint24 - MUT DMSO Timepoint48 -0.3813 0.674 50 -0.565 1.0000
MUT DMSO Timepoint24 - HET MTZ Timepoint48 0.2637 0.674 50 0.391 1.0000
MUT DMSO Timepoint24 - MUT MTZ Timepoint48 1.0356 0.658 50 1.574 0.9104
MUT DMSO Timepoint24 - HET DMSO Timepoint72 -0.5483 0.665 50 -0.825 0.9995
MUT DMSO Timepoint24 - MUT DMSO Timepoint72 -0.6417 0.665 50 -0.965 0.9978
MUT DMSO Timepoint24 - HET MTZ Timepoint72 0.1751 0.665 50 0.263 1.0000
MUT DMSO Timepoint24 - MUT MTZ Timepoint72 -0.1578 0.665 50 -0.237 1.0000
HET MTZ Timepoint24 - MUT MTZ Timepoint24 -0.5400 0.435 50 -1.241 0.9826
HET MTZ Timepoint24 - HET DMSO Timepoint48 -1.6095 0.377 50 -4.270 0.0045
HET MTZ Timepoint24 - MUT DMSO Timepoint48 -1.3720 0.413 50 -3.323 0.0652
HET MTZ Timepoint24 - HET MTZ Timepoint48 -0.7271 0.413 50 -1.761 0.8306
HET MTZ Timepoint24 - MUT MTZ Timepoint48 0.0449 0.386 50 0.116 1.0000
HET MTZ Timepoint24 - HET DMSO Timepoint72 -1.5390 0.397 50 -3.873 0.0147
HET MTZ Timepoint24 - MUT DMSO Timepoint72 -1.6324 0.397 50 -4.108 0.0074
HET MTZ Timepoint24 - HET MTZ Timepoint72 -0.8157 0.397 50 -2.053 0.6565
HET MTZ Timepoint24 - MUT MTZ Timepoint72 -1.1486 0.397 50 -2.891 0.1757
MUT MTZ Timepoint24 - HET DMSO Timepoint48 -1.0695 0.377 50 -2.837 0.1961
MUT MTZ Timepoint24 - MUT DMSO Timepoint48 -0.8320 0.413 50 -2.015 0.6815
MUT MTZ Timepoint24 - HET MTZ Timepoint48 -0.1871 0.413 50 -0.453 1.0000
MUT MTZ Timepoint24 - MUT MTZ Timepoint48 0.5849 0.386 50 1.516 0.9290
MUT MTZ Timepoint24 - HET DMSO Timepoint72 -0.9990 0.397 50 -2.514 0.3552
MUT MTZ Timepoint24 - MUT DMSO Timepoint72 -1.0925 0.397 50 -2.749 0.2334
MUT MTZ Timepoint24 - HET MTZ Timepoint72 -0.2757 0.397 50 -0.694 0.9999
MUT MTZ Timepoint24 - MUT MTZ Timepoint72 -0.6086 0.397 50 -1.532 0.9242
HET DMSO Timepoint48 - MUT DMSO Timepoint48 0.2375 0.351 50 0.677 0.9999
HET DMSO Timepoint48 - HET MTZ Timepoint48 0.8824 0.351 50 2.515 0.3551
HET DMSO Timepoint48 - MUT MTZ Timepoint48 1.6544 0.319 50 5.193 0.0002
HET DMSO Timepoint48 - HET DMSO Timepoint72 0.0705 0.332 50 0.212 1.0000
HET DMSO Timepoint48 - MUT DMSO Timepoint72 -0.0229 0.332 50 -0.069 1.0000
HET DMSO Timepoint48 - HET MTZ Timepoint72 0.7938 0.332 50 2.388 0.4326
HET DMSO Timepoint48 - MUT MTZ Timepoint72 0.4609 0.332 50 1.386 0.9609
MUT DMSO Timepoint48 - HET MTZ Timepoint48 0.6449 0.389 50 1.657 0.8787
MUT DMSO Timepoint48 - MUT MTZ Timepoint48 1.4169 0.360 50 3.931 0.0125
MUT DMSO Timepoint48 - HET DMSO Timepoint72 -0.1670 0.373 50 -0.448 1.0000
MUT DMSO Timepoint48 - MUT DMSO Timepoint72 -0.2604 0.373 50 -0.699 0.9999
MUT DMSO Timepoint48 - HET MTZ Timepoint72 0.5563 0.373 50 1.493 0.9358
MUT DMSO Timepoint48 - MUT MTZ Timepoint72 0.2234 0.373 50 0.599 1.0000
HET MTZ Timepoint48 - MUT MTZ Timepoint48 0.7720 0.360 50 2.142 0.5968
HET MTZ Timepoint48 - HET DMSO Timepoint72 -0.8119 0.373 50 -2.178 0.5721
HET MTZ Timepoint48 - MUT DMSO Timepoint72 -0.9053 0.373 50 -2.429 0.4068
HET MTZ Timepoint48 - HET MTZ Timepoint72 -0.0886 0.373 50 -0.238 1.0000
HET MTZ Timepoint48 - MUT MTZ Timepoint72 -0.4215 0.373 50 -1.131 0.9916
MUT MTZ Timepoint48 - HET DMSO Timepoint72 -1.5839 0.342 50 -4.625 0.0015
MUT MTZ Timepoint48 - MUT DMSO Timepoint72 -1.6773 0.342 50 -4.898 0.0006
MUT MTZ Timepoint48 - HET MTZ Timepoint72 -0.8606 0.342 50 -2.513 0.3560
MUT MTZ Timepoint48 - MUT MTZ Timepoint72 -1.1935 0.342 50 -3.485 0.0430
HET DMSO Timepoint72 - MUT DMSO Timepoint72 -0.0934 0.355 50 -0.263 1.0000
HET DMSO Timepoint72 - HET MTZ Timepoint72 0.7233 0.355 50 2.035 0.6682
HET DMSO Timepoint72 - MUT MTZ Timepoint72 0.3904 0.355 50 1.099 0.9934
MUT DMSO Timepoint72 - HET MTZ Timepoint72 0.8168 0.355 50 2.298 0.4912
MUT DMSO Timepoint72 - MUT MTZ Timepoint72 0.4838 0.355 50 1.361 0.9656
HET MTZ Timepoint72 - MUT MTZ Timepoint72 -0.3329 0.355 50 -0.937 0.9983
